# Supplementary material for: Comparative Analysis of Fermented Flatbreads in the Horn of Africa and the Southern Arabian Peninsula: A Picture of Biocultural Diversity
Source: Foods. 2026 Apr 11;15(8):1333. doi: 10.3390/foods15081333 (PMC13114710; doi:10.3390/foods15081333)
Supplement: Supplementary file 1 [file foods-15-01333-s001.zip]

Archive with 1 entries (1 files):
- foods-4181251-supplementary.pdf
